# Supplementary material for: Label-free single-vesicle based surface enhanced Raman spectroscopy: A robust approach for investigating the biomolecular composition of small extracellular vesicles
Source: PLoS One. 2024 Jun 18;19(6):e0305418. doi: 10.1371/journal.pone.0305418 (PMC11185487; doi:10.1371/journal.pone.0305418)
Supplement: S5 File — HEK293+HRAS_IZON_SEC_fraction_8_MS. (XLSX) [file pone.0305418.s005.xlsx]

## Sheet: Title
	Label-Free Single-Vesicle based Surface Enhanced Raman Spectroscopy: A Robust Approach for Investigating the Biomolecular Composition of Small Extracellular Vesicles
	Zirui Liu1+, Martin Ng2+, Siddharth Srivastava1, Tieyi Li1, Jun Liu1, Tuan Anh Phu2, Bogdan Mateescu3,4, Yi-Ting Wang5, Chia-Feng Tsai5, Tao Liu5, Robert L. Raffai6,7#, and Ya-Hong Xie1,8#*
	1Department of Materials Science and Engineering, University of California Los Angeles, Los Angeles, CA 90095, USA
	2Northern California Institute for Research and Education, San Francisco, CA 94121, USA
	3Brain Research Institute, University of Zürich, Winterthurerstrasse 190, CH-8057, Zürich, Switzerland
	4Institute for Chemical and Bioengineering, ETH Zürich, Vladimir Prelog Weg 1, Zürich, 8093, Switzerland.
	5 Biological Sciences Division, Pacific Northwest National Laboratory, Richland, WA 99354, USA
	6Department of Surgery, Division of Vascular and Endovascular Surgery, University of California San Francisco, San Francisco, CA, 94143, USA.
	7Department of Veterans Affairs, Surgical Service (112G), San Francisco VA Medical Center, San Francisco, CA 94121, USA
	8UCLA Jonsson Comprehensive Cancer Center, University of California, Los Angeles, Los Angeles, CA 90095, USA
	+ equal contribution
	# equal senior contribution
	*To whom correspondence should be addressed:
	Ya-Hong Xie
	Department of Materials Science and Engineering,
	University of California Los Angeles, Los Angeles, CA 90095
	E-mail: yhx@ucla.edu
	Phone number: (310) 259-6946

## Sheet: HEK-293+HRAS_F8
Protein	Protein ID	Entry Name	Gene	Protein Length	Coverage	Organism	Protein Existence	Description	Protein Probability	Top Peptide Probability	Combined Total Peptides	Combined Spectral Count	Combined Unique Spectral Count	Combined Total Spectral Count	HEK-293_HRAS Spectral Count	HEK-293_HRAS Unique Spectral Count	HEK-293_HRAS Total Spectral Count	HEK-293_HRAS Intensity	HEK-293_HRAS Unique Intensity			Gene	Description	HEK-293_HRAS Unique Intensity
sp|P04264|K2C1_HUMAN	P04264	K2C1_HUMAN	KRT1	644	80.1	Homo sapiens	1:Experimental evidence at protein level	Keratin, type II cytoskeletal 1	1	0.999	77	988	821	988	149	119	149	4846613500	4968183800			KRT1	Keratin, type II cytoskeletal 1	4968183800
sp|P13645|K1C10_HUMAN	P13645	K1C10_HUMAN	KRT10	584	68.3	Homo sapiens	1:Experimental evidence at protein level	Keratin, type I cytoskeletal 10	1	0.999	46	674	522	674	61	44	61	4484886000	1955486720			KRT10	Keratin, type I cytoskeletal 10	1955486720
sp|Q08554|DSC1_HUMAN	Q08554	DSC1_HUMAN	DSC1	894	19.4	Homo sapiens OX=9606	1:Experimental evidence at protein level	Desmocollin-1	1	0.999	9	23	23	23	6	6	6	1427355900	1427355900			DSC1	Desmocollin-1	1427355900
sp|Q8N1N4|K2C78_HUMAN	Q8N1N4	K2C78_HUMAN	KRT78	520	45.4	Homo sapiens OX=9606	1:Experimental evidence at protein level	Keratin, type II cytoskeletal 78	1	0.999	21	49	49	85	12	12	16	1370487680	1370487680			KRT78	Keratin, type II cytoskeletal 78	1370487680
sp|P01040|CYTA_HUMAN	P01040	CYTA_HUMAN	CSTA	98	82.7	Homo sapiens OX=9606	1:Experimental evidence at protein level	Cystatin-A	1	0.999	9	40	40	40	5	5	5	1223928060	1223928060			CSTA	Cystatin-A	1223928060
sp|Q969P0|IGSF8_HUMAN	Q969P0	IGSF8_HUMAN	IGSF8	613	56.6	Homo sapiens OX=9606	1:Experimental evidence at protein level	Immunoglobulin superfamily member 8	1	0.999	24	84	84	84	4	4	4	1131042300	1131042300			IGSF8	Immunoglobulin superfamily member 8	1131042300
sp|P05089|ARGI1_HUMAN	P05089	ARGI1_HUMAN	ARG1	322	42.9	Homo sapiens OX=9606	1:Experimental evidence at protein level	Arginase-1	1	0.999	10	29	29	29	8	8	8	1035770620	1035770620			ARG1	Arginase-1	1035770620
sp|Q15758|AAAT_HUMAN	Q15758	AAAT_HUMAN	SLC1A5	541	47.1	Homo sapiens OX=9606	1:Experimental evidence at protein level	Neutral amino acid transporter B(0)	1	0.999	16	66	66	66	4	4	4	1011866240	1011866240			SLC1A5	Neutral amino acid transporter B(0)	1011866240
sp|O43854|EDIL3_HUMAN	O43854	EDIL3_HUMAN	EDIL3	480	10.4	Homo sapiens OX=9606	1:Experimental evidence at protein level	EGF-like repeat and discoidin I-like domain-containing protein 3	1	0.997	3	3	3	3	3	3	3	988240380	988240380			EDIL3	EGF-like repeat and discoidin I-like domain-containing protein 3	988240380
sp|Q01469|FABP5_HUMAN	Q01469	FABP5_HUMAN	FABP5	135	76.3	Homo sapiens OX=9606	1:Experimental evidence at protein level	Fatty acid-binding protein 5	1	0.999	10	110	95	110	4	4	4	980442500	980442500			FABP5	Fatty acid-binding protein 5	980442500
sp|P11047|LAMC1_HUMAN	P11047	LAMC1_HUMAN	LAMC1	1609	48	Homo sapiens OX=9606	1:Experimental evidence at protein level	Laminin subunit gamma-1	1	0.999	59	340	336	340	10	10	10	971865860	971865860			LAMC1	Laminin subunit gamma-1	971865860
sp|Q08380|LG3BP_HUMAN	Q08380	LG3BP_HUMAN	LGALS3BP	585	53.2	Homo sapiens OX=9606	1:Experimental evidence at protein level	Galectin-3-binding protein	1	0.999	23	190	190	190	15	15	15	971243390	971243390			LGALS3BP	Galectin-3-binding protein	971243390
sp|P13611|CSPG2_HUMAN	P13611	CSPG2_HUMAN	VCAN	3396	11.6	Homo sapiens OX=9606	1:Experimental evidence at protein level	Versican core protein	1	0.999	18	53	53	53	4	4	4	905461760	905461760			VCAN	Versican core protein	905461760
sp|Q9P2B2|FPRP_HUMAN	Q9P2B2	FPRP_HUMAN	PTGFRN	879	42.9	Homo sapiens OX=9606	1:Experimental evidence at protein level	Prostaglandin F2 receptor negative regulator	1	0.999	34	100	100	100	11	11	11	890287040	890287040			PTGFRN	Prostaglandin F2 receptor negative regulator	890287040
sp|Q02413|DSG1_HUMAN	Q02413	DSG1_HUMAN	DSG1	1049	34.1	Homo sapiens OX=9606	1:Experimental evidence at protein level	Desmoglein-1	1	0.999	22	65	65	65	17	17	17	889519870	889519870			DSG1	Desmoglein-1	889519870
sp|O00560|SDCB1_HUMAN	O00560	SDCB1_HUMAN	SDCBP	298	75.8	Homo sapiens OX=9606	1:Experimental evidence at protein level	Syntenin-1	1	0.999	13	105	105	105	6	6	6	871293380	871293380			SDCBP	Syntenin-1	871293380
sp|P06576|ATPB_HUMAN	P06576	ATPB_HUMAN	ATP5F1B	529	79.8	Homo sapiens OX=9606	1:Experimental evidence at protein level	ATP synthase subunit beta, mitochondrial	1	0.999	27	219	219	219	2	2	2	838615620	838615620			ATP5F1B	ATP synthase subunit beta, mitochondrial	838615620
sp|Q96P63|SPB12_HUMAN	Q96P63	SPB12_HUMAN	SERPINB12	405	33.1	Homo sapiens OX=9606	1:Experimental evidence at protein level	Serpin B12	1	0.999	9	25	25	25	6	6	6	835699780	835699780			SERPINB12	Serpin B12	835699780
sp|P15924|DESP_HUMAN	P15924	DESP_HUMAN	DSP	2871	61.2	Homo sapiens OX=9606	1:Experimental evidence at protein level	Desmoplakin	1	0.999	153	714	714	714	83	83	83	835164540	835164540			DSP	Desmoplakin	835164540
sp|P02768|ALBU_HUMAN	P02768	ALBU_HUMAN	ALB	609	94.1	Homo sapiens	1:Experimental evidence at protein level	Serum albumin	1	0.999	104	1463	1387	1463	12	11	12	491215104	790066560			ALB	Serum albumin	790066560
sp|Q04695|K1C17_HUMAN	Q04695	K1C17_HUMAN	KRT17	432	60.4	Homo sapiens OX=9606	1:Experimental evidence at protein level	Keratin, type I cytoskeletal 17	1	0.999	35	55	51	223	14	13	34	772838660	772838660
sp|P21926|CD9_HUMAN	P21926	CD9_HUMAN	CD9	228	42.1	Homo sapiens OX=9606	1:Experimental evidence at protein level	CD9 antigen	1	0.999	6	31	31	31	3	3	3	772685760	772685760
sp|P07355|ANXA2_HUMAN	P07355	ANXA2_HUMAN	ANXA2	339	80.8	Homo sapiens OX=9606	1:Experimental evidence at protein level	Annexin A2	1	0.999	31	370	96	370	10	2	10	1074014460	714621180
sp|Q7Z794|K2C1B_HUMAN	Q7Z794	K2C1B_HUMAN	KRT77	578	43.9	Homo sapiens OX=9606	1:Experimental evidence at protein level	Keratin, type II cytoskeletal 1b	1	0.999	24	39	36	139	9	7	20	709744450	709744450
sp|Q08188|TGM3_HUMAN	Q08188	TGM3_HUMAN	TGM3	693	30.9	Homo sapiens OX=9606	1:Experimental evidence at protein level	Protein-glutamine gamma-glutamyltransferase E	1	0.999	12	22	22	22	8	8	8	661855620	661855620
sp|P05109|S10A8_HUMAN	P05109	S10A8_HUMAN	S100A8	93	90.3	Homo sapiens OX=9606	1:Experimental evidence at protein level	Protein S100-A8	1	0.999	7	29	29	29	2	2	2	641431490	641431490
sp|P60033|CD81_HUMAN	P60033	CD81_HUMAN	CD81	236	38.1	Homo sapiens OX=9606	1:Experimental evidence at protein level	CD81 antigen	1	0.999	6	67	67	67	3	3	3	637152190	637152190
sp|P10599|THIO_HUMAN	P10599	THIO_HUMAN	TXN	105	66.7	Homo sapiens	1:Experimental evidence at protein level	Thioredoxin	1	0.999	8	106	106	106	2	2	2	626577860	626577860
sp|P31151|S10A7_HUMAN	P31151	S10A7_HUMAN	S100A7	101	69.3	Homo sapiens OX=9606	1:Experimental evidence at protein level	Protein S100-A7	1	0.999	9	54	22	54	3	2	3	930446210	601225540
sp|P62805|H4_HUMAN	P62805	H4_HUMAN	H4C1	103	69.9	Homo sapiens OX=9606	1:Experimental evidence at protein level	Histone H4	1	0.999	18	225	225	225	10	10	10	595561920	595561920
sp|P29508|SPB3_HUMAN	P29508	SPB3_HUMAN	SERPINB3	390	66.2	Homo sapiens OX=9606	1:Experimental evidence at protein level	Serpin B3	1	0.999	23	48	16	48	5	2	5	860215170	570864380
sp|P35908|K22E_HUMAN	P35908	K22E_HUMAN	KRT2	639	89.8	Homo sapiens	1:Experimental evidence at protein level	Keratin, type II cytoskeletal 2 epidermal	1	0.999	55	512	417	629	58	47	71	650544640	554367170
sp|P08779|K1C16_HUMAN	P08779	K1C16_HUMAN	KRT16	473	71.9	Homo sapiens OX=9606	1:Experimental evidence at protein level	Keratin, type I cytoskeletal 16	1	0.999	40	103	103	303	30	30	56	553065860	553065860
sp|Q86YZ3|HORN_HUMAN	Q86YZ3	HORN_HUMAN	HRNR	2850	45.4	Homo sapiens OX=9606	1:Experimental evidence at protein level	Hornerin	1	0.999	36	152	152	152	39	39	39	552679300	552679300
sp|P13647|K2C5_HUMAN	P13647	K2C5_HUMAN	KRT5	590	59.7	Homo sapiens OX=9606	1:Experimental evidence at protein level	Keratin, type II cytoskeletal 5	1	0.999	46	219	209	378	32	31	47	536655872	536655872
sp|Q08431|MFGM_HUMAN	Q08431	MFGM_HUMAN	MFGE8	387	61.8	Homo sapiens OX=9606	1:Experimental evidence at protein level	Lactadherin	1	0.999	18	77	77	77	13	13	13	531658688	531658688
sp|P06733|ENOA_HUMAN	P06733	ENOA_HUMAN	ENO1	434	80	Homo sapiens OX=9606	1:Experimental evidence at protein level	Alpha-enolase	1	0.999	30	741	595	741	6	6	6	526549792	526549792
sp|P07339|CATD_HUMAN	P07339	CATD_HUMAN	CTSD	412	60.7	Homo sapiens	1:Experimental evidence at protein level	Cathepsin D	1	0.999	23	364	364	364	2	2	2	522587712	522587712
sp|P35527|K1C9_HUMAN	P35527	K1C9_HUMAN	KRT9	623	74.2	Homo sapiens	1:Experimental evidence at protein level	Keratin, type I cytoskeletal 9	1	0.999	46	557	557	572	127	127	128	521886016	521886016
sp|P20930|FILA_HUMAN	P20930	FILA_HUMAN	FLG	4061	39.8	Homo sapiens OX=9606	1:Experimental evidence at protein level	Filaggrin	1	0.999	59	117	117	117	7	7	7	517369696	517369696
sp|P04406|G3P_HUMAN	P04406	G3P_HUMAN	GAPDH	335	86.6	Homo sapiens OX=9606	1:Experimental evidence at protein level	Glyceraldehyde-3-phosphate dehydrogenase	1	0.999	33	1363	1333	1363	7	5	7	347070912	505708448
sp|Q13835|PKP1_HUMAN	Q13835	PKP1_HUMAN	PKP1	747	27.8	Homo sapiens OX=9606	1:Experimental evidence at protein level	Plakophilin-1	1	0.999	12	25	25	25	2	2	2	498023744	498023744
sp|P80723|BASP1_HUMAN	P80723	BASP1_HUMAN	BASP1	227	85.5	Homo sapiens OX=9606	1:Experimental evidence at protein level	Brain acid soluble protein 1	1	0.999	17	86	86	86	4	4	4	428985408	428985408
sp|P11142|HSP7C_HUMAN	P11142	HSP7C_HUMAN	HSPA8	646	80.7	Homo sapiens OX=9606	1:Experimental evidence at protein level	Heat shock cognate 71 kDa protein	1	0.999	41	583	448	635	6	3	6	0	426511936
sp|P12273|PIP_HUMAN	P12273	PIP_HUMAN	PIP	146	26.7	Homo sapiens OX=9606	1:Experimental evidence at protein level	Prolactin-inducible protein	1	0.999	3	6	6	6	1	1	1	425969600	425969600
sp|P31944|CASPE_HUMAN	P31944	CASPE_HUMAN	CASP14	242	60.3	Homo sapiens OX=9606	1:Experimental evidence at protein level	Caspase-14	1	0.999	16	48	48	48	5	5	5	415984512	415984512
sp|Q9NZT1|CALL5_HUMAN	Q9NZT1	CALL5_HUMAN	CALML5	146	91.1	Homo sapiens OX=9606	1:Experimental evidence at protein level	Calmodulin-like protein 5	1	0.999	13	36	36	36	5	5	5	412242304	412242304
sp|Q5T750|XP32_HUMAN	Q5T750	XP32_HUMAN	XP32	250	3.2	Homo sapiens OX=9606	1:Experimental evidence at protein level	Skin-specific protein 32	0.9882	0.9987	1	4	4	4	1	1	1	404616864	404616864
sp|P01112|RASH_HUMAN	P01112	RASH_HUMAN	HRAS	189	63	Homo sapiens	1:Experimental evidence at protein level	GTPase HRas	0.9996	0.999	7	6	1	22	2	1	3	0	402956960
sp|P35030|TRY3_HUMAN	P35030	TRY3_HUMAN	PRSS3	304	17.8	Homo sapiens OX=9606	1:Experimental evidence at protein level	Trypsin-3	0.993	0.999	1	12	12	12	3	3	3	393101472	393101472
sp|P61254|RL26_HUMAN	P61254	RL26_HUMAN	RPL26	145	40	Homo sapiens OX=9606	1:Experimental evidence at protein level	60S ribosomal protein L26	1	0.999	8	69	12	69	1	1	1	391206240	391206240
sp|Q06830|PRDX1_HUMAN	Q06830	PRDX1_HUMAN	PRDX1	199	87.4	Homo sapiens	1:Experimental evidence at protein level	Peroxiredoxin-1	1	0.999	20	239	173	239	6	4	6	749643140	376264064
sp|P32119|PRDX2_HUMAN	P32119	PRDX2_HUMAN	PRDX2	198	78.8	Homo sapiens OX=9606	1:Experimental evidence at protein level	Peroxiredoxin-2	1	0.999	14	114	114	143	2	2	3	362468288	362468288
sp|P04792|HSPB1_HUMAN	P04792	HSPB1_HUMAN	HSPB1	205	92.7	Homo sapiens OX=9606	1:Experimental evidence at protein level	Heat shock protein beta-1	1	0.999	20	144	144	144	2	2	2	356680960	356680960
sp|O75223|GGCT_HUMAN	O75223	GGCT_HUMAN	GGCT	188	51.1	Homo sapiens OX=9606	1:Experimental evidence at protein level	Gamma-glutamylcyclotransferase	1	0.999	9	82	82	82	3	3	3	356566784	356566784
sp|P02533|K1C14_HUMAN	P02533	K1C14_HUMAN	KRT14	472	76.1	Homo sapiens OX=9606	1:Experimental evidence at protein level	Keratin, type I cytoskeletal 14	1	0.999	39	203	89	359	39	17	56	659942020	347512256
sp|P02788|TRFL_HUMAN	P02788	TRFL_HUMAN	LTF	710	29.7	Homo sapiens	1:Experimental evidence at protein level	Lactotransferrin	1	0.999	18	29	29	29	2	2	2	344630176	344630176
sp|P46781|RS9_HUMAN	P46781	RS9_HUMAN	RPS9	194	63.9	Homo sapiens OX=9606	1:Experimental evidence at protein level	40S ribosomal protein S9	1	0.999	14	115	115	115	2	2	2	343356192	343356192
sp|P08962|CD63_HUMAN	P08962	CD63_HUMAN	CD63	238	12.6	Homo sapiens OX=9606	1:Experimental evidence at protein level	CD63 antigen	1	0.999	2	18	18	18	1	1	1	337431200	337431200
sp|P08238|HS90B_HUMAN	P08238	HS90B_HUMAN	HSP90AB1	724	74.3	Homo sapiens OX=9606	1:Experimental evidence at protein level	Heat shock protein HSP 90-beta	1	0.999	45	334	195	546	2	2	5	332070336	332070336
sp|P62277|RS13_HUMAN	P62277	RS13_HUMAN	RPS13	151	65.6	Homo sapiens OX=9606	1:Experimental evidence at protein level	40S ribosomal protein S13	1	0.999	13	86	86	86	1	1	1	323120128	323120128
sp|P11021|BIP_HUMAN	P11021	BIP_HUMAN	HSPA5	654	70.5	Homo sapiens OX=9606	1:Experimental evidence at protein level	Endoplasmic reticulum chaperone BiP	1	0.999	41	738	690	738	2	2	2	322335488	322335488
sp|P62273|RS29_HUMAN	P62273	RS29_HUMAN	RPS29	56	48.2	Homo sapiens OX=9606	1:Experimental evidence at protein level	40S ribosomal protein S29	1	0.999	2	14	14	14	1	1	1	313352224	313352224
sp|P49207|RL34_HUMAN	P49207	RL34_HUMAN	RPL34	117	45.3	Homo sapiens OX=9606	1:Experimental evidence at protein level	60S ribosomal protein L34	1	0.999	6	41	41	41	1	1	1	305747232	305747232
sp|P61626|LYSC_HUMAN	P61626	LYSC_HUMAN	LYZ	148	29.7	Homo sapiens	1:Experimental evidence at protein level	Lysozyme C	1	0.999	6	25	25	25	2	2	2	297408832	297408832
sp|P13987|CD59_HUMAN	P13987	CD59_HUMAN	CD59	128	28.1	Homo sapiens OX=9606	1:Experimental evidence at protein level	CD59 glycoprotein	1	0.999	6	39	39	39	1	1	1	278983200	278983200
sp|P22392|NDKB_HUMAN	P22392	NDKB_HUMAN	NME2	152	86.2	Homo sapiens OX=9606	1:Experimental evidence at protein level	Nucleoside diphosphate kinase B	1	0.999	19	238	47	238	1	1	1	0	275627200
sp|Q9UBX7|KLK11_HUMAN	Q9UBX7	KLK11_HUMAN	KLK11	282	11.3	Homo sapiens OX=9606	1:Experimental evidence at protein level	Kallikrein-11	0.9946	0.9958	2	5	5	5	1	1	1	272686624	272686624
sp|Q96QA5|GSDMA_HUMAN	Q96QA5	GSDMA_HUMAN	GSDMA	445	21.8	Homo sapiens OX=9606	1:Experimental evidence at protein level	Gasdermin-A	1	0.999	6	8	8	8	1	1	1	259959792	259959792
sp|Q8WUM4|PDC6I_HUMAN	Q8WUM4	PDC6I_HUMAN	PDCD6IP	868	65.2	Homo sapiens OX=9606	1:Experimental evidence at protein level	Programmed cell death 6-interacting protein	1	0.999	49	312	312	312	4	4	4	252169920	252169920
sp|P19013|K2C4_HUMAN	P19013	K2C4_HUMAN	KRT4	520	31.7	Homo sapiens OX=9606	1:Experimental evidence at protein level	Keratin, type II cytoskeletal 4	1	0.999	16	20	17	73	1	1	4	249927088	249927088
sp|P49006|MRP_HUMAN	P49006	MRP_HUMAN	MARCKSL1	195	56.9	Homo sapiens OX=9606	1:Experimental evidence at protein level	MARCKS-related protein	1	0.999	5	33	33	33	1	1	1	212574816	212574816
sp|P51553|IDH3G_HUMAN	P51553	IDH3G_HUMAN	IDH3G	393	31.6	Homo sapiens OX=9606	1:Experimental evidence at protein level	Isocitrate dehydrogenase [NAD] subunit gamma, mitochondrial	1	0.999	6	10	10	10	1	1	1	197474160	197474160
sp|P63104|1433Z_HUMAN	P63104	1433Z_HUMAN	YWHAZ	245	91.8	Homo sapiens OX=9606	1:Experimental evidence at protein level	14-3-3 protein zeta/delta	1	0.999	29	544	257	544	4	1	4	168416128	195609344
sp|Q13867|BLMH_HUMAN	Q13867	BLMH_HUMAN	BLMH	455	44.8	Homo sapiens OX=9606	1:Experimental evidence at protein level	Bleomycin hydrolase	1	0.999	16	91	91	91	3	3	3	191318528	191318528
sp|Q15517|CDSN_HUMAN	Q15517	CDSN_HUMAN	CDSN	529	14.7	Homo sapiens OX=9606	1:Experimental evidence at protein level	Corneodesmosin	1	0.999	3	6	6	6	2	2	2	189812640	189812640
sp|P81605|DCD_HUMAN	P81605	DCD_HUMAN	DCD	110	35.5	Homo sapiens OX=9606	1:Experimental evidence at protein level	Dermcidin	1	0.999	2	13	13	13	2	2	2	187754224	187754224
sp|P04259|K2C6B_HUMAN	P04259	K2C6B_HUMAN	KRT6B	564	61.2	Homo sapiens OX=9606	1:Experimental evidence at protein level	Keratin, type II cytoskeletal 6B	1	0.999	43	175	11	391	29	2	59	224621968	175951200
sp|Q5D862|FILA2_HUMAN	Q5D862	FILA2_HUMAN	FLG2	2391	43.5	Homo sapiens OX=9606	1:Experimental evidence at protein level	Filaggrin-2	1	0.999	50	128	128	128	12	12	12	173705568	173705568
sp|Q8NHM4|TRY6_HUMAN	Q8NHM4	TRY6_HUMAN	PRSS3P2	247	18.6	Homo sapiens OX=9606	5:Protein uncertain	Putative trypsin-6	0.9985	0.995	2	4	4	123	1	1	22	164697296	164697296
sp|P14923|PLAK_HUMAN	P14923	PLAK_HUMAN	JUP	745	63.1	Homo sapiens OX=9606	1:Experimental evidence at protein level	Junction plakoglobin	1	0.999	38	272	228	272	15	14	15	161787280	161787280
sp|O14672|ADA10_HUMAN	O14672	ADA10_HUMAN	ADAM10	748	48	Homo sapiens OX=9606	1:Experimental evidence at protein level	Disintegrin and metalloproteinase domain-containing protein 10	1	0.999	26	97	97	97	1	1	1	154668368	154668368
sp|P48509|CD151_HUMAN	P48509	CD151_HUMAN	CD151	253	36.4	Homo sapiens OX=9606	1:Experimental evidence at protein level	CD151 antigen	1	0.999	6	20	20	20	1	1	1	133540536	133540536
sp|P07942|LAMB1_HUMAN	P07942	LAMB1_HUMAN	LAMB1	1786	38.2	Homo sapiens OX=9606	1:Experimental evidence at protein level	Laminin subunit beta-1	1	0.999	51	303	303	303	10	10	10	106999128	106999128
sp|P60900|PSA6_HUMAN	P60900	PSA6_HUMAN	PSMA6	246	76.8	Homo sapiens OX=9606	1:Experimental evidence at protein level	Proteasome subunit alpha type-6	1	0.999	16	164	164	164	1	1	1	106394888	106394888
sp|P53985|MOT1_HUMAN	P53985	MOT1_HUMAN	SLC16A1	500	28	Homo sapiens OX=9606	1:Experimental evidence at protein level	Monocarboxylate transporter 1	1	0.999	12	37	37	37	3	3	3	95359096	95359096
sp|Q7Z3Y8|K1C27_HUMAN	Q7Z3Y8	K1C27_HUMAN	KRT27	459	13.9	Homo sapiens OX=9606	1:Experimental evidence at protein level	Keratin, type I cytoskeletal 27	1	0.999	6	2	1	64	1	1	7	89368936	89368936
sp|P02538|K2C6A_HUMAN	P02538	K2C6A_HUMAN	KRT6A	564	61.2	Homo sapiens OX=9606	1:Experimental evidence at protein level	Keratin, type II cytoskeletal 6A	1	0.999	44	47	20	369	6	3	45	338520000	82405280
sp|Q14CN4|K2C72_HUMAN	Q14CN4	K2C72_HUMAN	KRT72	511	22.5	Homo sapiens OX=9606	1:Experimental evidence at protein level	Keratin, type II cytoskeletal 72	1	0.999	7	23	7	58	5	2	7	336988608	77991584
sp|P08754|GNAI3_HUMAN	P08754	GNAI3_HUMAN	GNAI3	354	45.8	Homo sapiens OX=9606	1:Experimental evidence at protein level	Guanine nucleotide-binding protein G(i) subunit alpha-3	1	0.999	14	22	22	52	1	1	1	55315396	55315396
sp|P07477|TRY1_HUMAN	P07477	TRY1_HUMAN	PRSS1	247	21.5	Homo sapiens OX=9606	1:Experimental evidence at protein level	Trypsin-1	1	0.999	3	197	78	209	36	15	37	139129184	0
sp|Q6KB66|K2C80_HUMAN	Q6KB66	K2C80_HUMAN	KRT80	452	36.1	Homo sapiens OX=9606	1:Experimental evidence at protein level	Keratin, type II cytoskeletal 80	1	0.999	15	24	24	33	6	6	6	0	0
sp|P14618|KPYM_HUMAN	P14618	KPYM_HUMAN	PKM	531	81.9	Homo sapiens OX=9606	1:Experimental evidence at protein level	Pyruvate kinase PKM	1	0.999	44	578	563	578	3	3	3	0	0
sp|P62826|RAN_HUMAN	P62826	RAN_HUMAN	RAN	216	50.5	Homo sapiens OX=9606	1:Experimental evidence at protein level	GTP-binding nuclear protein Ran	1	0.999	15	142	142	142	3	3	3	0	0
sp|P35613|BASI_HUMAN	P35613	BASI_HUMAN	BSG	385	34	Homo sapiens OX=9606	1:Experimental evidence at protein level	Basigin	1	0.999	11	74	74	74	3	3	3	0	0
sp|P06702|S10A9_HUMAN	P06702	S10A9_HUMAN	S100A9	114	73.7	Homo sapiens OX=9606	1:Experimental evidence at protein level	Protein S100-A9	1	0.999	8	31	31	31	3	3	3	0	0
sp|P22626|ROA2_HUMAN	P22626	ROA2_HUMAN	HNRNPA2B1	353	72.8	Homo sapiens OX=9606	1:Experimental evidence at protein level	Heterogeneous nuclear ribonucleoproteins A2/B1	1	0.999	30	312	299	312	2	2	2	0	0
sp|P15121|ALDR_HUMAN	P15121	ALDR_HUMAN	AKR1B1	316	79.7	Homo sapiens OX=9606	1:Experimental evidence at protein level	Aldo-keto reductase family 1 member B1	1	0.999	24	137	129	137	2	2	2	0	0
sp|P60174|TPIS_HUMAN	P60174	TPIS_HUMAN	TPI1	249	89.6	Homo sapiens OX=9606	1:Experimental evidence at protein level	Triosephosphate isomerase	1	0.999	28	464	464	464	2	2	2	0	0
sp|P29966|MARCS_HUMAN	P29966	MARCS_HUMAN	MARCKS	332	69	Homo sapiens OX=9606	1:Experimental evidence at protein level	Myristoylated alanine-rich C-kinase substrate	1	0.999	13	133	133	133	2	2	2	0	0
sp|P04040|CATA_HUMAN	P04040	CATA_HUMAN	CAT	527	60.7	Homo sapiens	1:Experimental evidence at protein level	Catalase	1	0.999	27	179	179	179	2	2	2	0	0
sp|P05556|ITB1_HUMAN	P05556	ITB1_HUMAN	ITGB1	798	53.3	Homo sapiens OX=9606	1:Experimental evidence at protein level	Integrin beta-1	1	0.999	26	162	162	162	2	2	2	0	0
sp|O00468|AGRIN_HUMAN	O00468	AGRIN_HUMAN	AGRN	2068	51	Homo sapiens OX=9606	1:Experimental evidence at protein level	Agrin	1	0.999	77	477	477	477	2	2	2	0	0
sp|P24821|TENA_HUMAN	P24821	TENA_HUMAN	TNC	2201	43.6	Homo sapiens OX=9606	1:Experimental evidence at protein level	Tenascin	1	0.999	60	246	246	246	2	2	2	0	0
sp|P30101|PDIA3_HUMAN	P30101	PDIA3_HUMAN	PDIA3	505	79.2	Homo sapiens OX=9606	1:Experimental evidence at protein level	Protein disulfide-isomerase A3	1	0.999	44	630	615	630	1	1	1	0	0
sp|P02545|LMNA_HUMAN	P02545	LMNA_HUMAN	LMNA	664	80.1	Homo sapiens OX=9606	1:Experimental evidence at protein level	Prelamin-A/C	1	0.999	60	610	597	610	1	1	1	0	0
sp|P15311|EZRI_HUMAN	P15311	EZRI_HUMAN	EZR	586	69.1	Homo sapiens OX=9606	1:Experimental evidence at protein level	Ezrin	1	0.999	51	469	320	469	1	1	1	0	0
sp|P00558|PGK1_HUMAN	P00558	PGK1_HUMAN	PGK1	417	92.1	Homo sapiens OX=9606	1:Experimental evidence at protein level	Phosphoglycerate kinase 1	1	0.999	40	569	429	569	2	1	2	0	0
sp|P00491|PNPH_HUMAN	P00491	PNPH_HUMAN	PNP	289	88.2	Homo sapiens OX=9606	1:Experimental evidence at protein level	Purine nucleoside phosphorylase	1	0.999	21	299	299	299	1	1	1	0	0
sp|P07900|HS90A_HUMAN	P07900	HS90A_HUMAN	HSP90AA1	732	72.5	Homo sapiens OX=9606	1:Experimental evidence at protein level	Heat shock protein HSP 90-alpha	1	0.999	46	682	338	682	3	1	3	82997632	0
sp|P06748|NPM_HUMAN	P06748	NPM_HUMAN	NPM1	294	81.6	Homo sapiens OX=9606	1:Experimental evidence at protein level	Nucleophosmin	1	0.999	20	163	163	163	1	1	1	0	0
sp|P26038|MOES_HUMAN	P26038	MOES_HUMAN	MSN	577	59.3	Homo sapiens OX=9606	1:Experimental evidence at protein level	Moesin	1	0.999	34	88	83	220	1	1	1	0	0
sp|P07737|PROF1_HUMAN	P07737	PROF1_HUMAN	PFN1	140	92.1	Homo sapiens OX=9606	1:Experimental evidence at protein level	Profilin-1	1	0.999	14	189	189	189	1	1	1	0	0
sp|O75390|CISY_HUMAN	O75390	CISY_HUMAN	CS	466	54.5	Homo sapiens OX=9606	1:Experimental evidence at protein level	Citrate synthase, mitochondrial	1	0.999	19	174	174	174	1	1	1	0	0
sp|Q02878|RL6_HUMAN	Q02878	RL6_HUMAN	RPL6	288	57.3	Homo sapiens OX=9606	1:Experimental evidence at protein level	60S ribosomal protein L6	1	0.999	24	151	151	151	1	1	1	0	0
sp|P23528|COF1_HUMAN	P23528	COF1_HUMAN	CFL1	166	82.5	Homo sapiens OX=9606	1:Experimental evidence at protein level	Cofilin-1	1	0.999	17	202	145	202	1	1	1	0	0
sp|P51991|ROA3_HUMAN	P51991	ROA3_HUMAN	HNRNPA3	378	54.8	Homo sapiens OX=9606	1:Experimental evidence at protein level	Heterogeneous nuclear ribonucleoprotein A3	1	0.999	17	112	112	143	1	1	1	0	0
sp|O75822|EIF3J_HUMAN	O75822	EIF3J_HUMAN	EIF3J	258	53.9	Homo sapiens OX=9606	1:Experimental evidence at protein level	Eukaryotic translation initiation factor 3 subunit J	1	0.999	14	96	96	96	1	1	1	0	0
sp|P61247|RS3A_HUMAN	P61247	RS3A_HUMAN	RPS3A	264	69.7	Homo sapiens OX=9606	1:Experimental evidence at protein level	40S ribosomal protein S3a	1	0.999	20	180	180	180	1	1	1	0	0
sp|P39019|RS19_HUMAN	P39019	RS19_HUMAN	RPS19	145	64.8	Homo sapiens OX=9606	1:Experimental evidence at protein level	40S ribosomal protein S19	1	0.999	11	100	100	100	1	1	1	0	0
sp|P61313|RL15_HUMAN	P61313	RL15_HUMAN	RPL15	204	56.4	Homo sapiens OX=9606	1:Experimental evidence at protein level	60S ribosomal protein L15	1	0.999	12	83	83	83	1	1	1	0	0
sp|Q07020|RL18_HUMAN	Q07020	RL18_HUMAN	RPL18	188	44.7	Homo sapiens OX=9606	1:Experimental evidence at protein level	60S ribosomal protein L18	1	0.999	8	80	80	80	1	1	1	0	0
sp|Q16363|LAMA4_HUMAN	Q16363	LAMA4_HUMAN	LAMA4	1823	19	Homo sapiens OX=9606	1:Experimental evidence at protein level	Laminin subunit alpha-4	1	0.999	14	28	28	28	1	1	1	0	0
sp|P18669|PGAM1_HUMAN	P18669	PGAM1_HUMAN	PGAM1	254	81.5	Homo sapiens OX=9606	1:Experimental evidence at protein level	Phosphoglycerate mutase 1	1	0.999	19	247	80	247	1	1	1	0	0
sp|Q13409|DC1I2_HUMAN	Q13409	DC1I2_HUMAN	DYNC1I2	638	29.3	Homo sapiens OX=9606	1:Experimental evidence at protein level	Cytoplasmic dynein 1 intermediate chain 2	1	0.999	13	53	53	53	1	1	1	0	0
sp|P09429|HMGB1_HUMAN	P09429	HMGB1_HUMAN	HMGB1	215	63.3	Homo sapiens OX=9606	1:Experimental evidence at protein level	High mobility group protein B1	1	0.999	15	117	44	117	2	1	2	0	0
sp|P61353|RL27_HUMAN	P61353	RL27_HUMAN	RPL27	136	44.9	Homo sapiens OX=9606	1:Experimental evidence at protein level	60S ribosomal protein L27	1	0.999	6	62	62	62	1	1	1	0	0
sp|P18621|RL17_HUMAN	P18621	RL17_HUMAN	RPL17	184	55.4	Homo sapiens OX=9606	1:Experimental evidence at protein level	60S ribosomal protein L17	1	0.999	11	66	66	66	1	1	1	0	0
sp|P25705|ATPA_HUMAN	P25705	ATPA_HUMAN	ATP5F1A	553	62	Homo sapiens OX=9606	1:Experimental evidence at protein level	ATP synthase subunit alpha, mitochondrial	1	0.999	32	165	165	165	1	1	1	0	0
sp|P62829|RL23_HUMAN	P62829	RL23_HUMAN	RPL23	140	72.1	Homo sapiens OX=9606	1:Experimental evidence at protein level	60S ribosomal protein L23	1	0.999	10	69	69	69	1	1	1	0	0
sp|Q15286|RAB35_HUMAN	Q15286	RAB35_HUMAN	RAB35	201	68.2	Homo sapiens OX=9606	1:Experimental evidence at protein level	Ras-related protein Rab-35	1	0.999	9	35	35	55	1	1	1	0	0
sp|P46776|RL27A_HUMAN	P46776	RL27A_HUMAN	RPL27A	148	52.7	Homo sapiens OX=9606	1:Experimental evidence at protein level	60S ribosomal protein L27a	1	0.999	8	45	45	45	1	1	1	0	0
sp|Q6UWP8|SBSN_HUMAN	Q6UWP8	SBSN_HUMAN	SBSN	590	57.5	Homo sapiens OX=9606	1:Experimental evidence at protein level	Suprabasin	1	0.999	16	33	33	33	1	1	1	0	0
sp|Q9NV70|EXOC1_HUMAN	Q9NV70	EXOC1_HUMAN	EXOC1	894	25.4	Homo sapiens OX=9606	1:Experimental evidence at protein level	Exocyst complex component 1	1	0.999	15	24	24	24	1	1	1	0	0
sp|Q08378|GOGA3_HUMAN	Q08378	GOGA3_HUMAN	GOLGA3	1498	11.3	Homo sapiens OX=9606	1:Experimental evidence at protein level	Golgin subfamily A member 3	1	0.999	9	14	14	14	1	1	1	0	0
sp|P05091|ALDH2_HUMAN	P05091	ALDH2_HUMAN	ALDH2	517	60.3	Homo sapiens OX=9606	1:Experimental evidence at protein level	Aldehyde dehydrogenase, mitochondrial	1	0.999	26	101	97	121	1	1	1	0	0
sp|P22735|TGM1_HUMAN	P22735	TGM1_HUMAN	TGM1	817	29.3	Homo sapiens OX=9606	1:Experimental evidence at protein level	Protein-glutamine gamma-glutamyltransferase K	1	0.999	16	19	19	19	1	1	1	0	0
sp|Q8WVV4|POF1B_HUMAN	Q8WVV4	POF1B_HUMAN	POF1B	589	42.3	Homo sapiens OX=9606	1:Experimental evidence at protein level	Protein POF1B	1	0.999	20	68	68	68	1	1	1	0	0
sp|P49862|KLK7_HUMAN	P49862	KLK7_HUMAN	KLK7	253	12.6	Homo sapiens OX=9606	1:Experimental evidence at protein level	Kallikrein-7	0.9919	0.999	1	2	2	2	1	1	1	0	0
sp|O43657|TSN6_HUMAN	O43657	TSN6_HUMAN	TSPAN6	245	32.7	Homo sapiens OX=9606	1:Experimental evidence at protein level	Tetraspanin-6	1	0.999	8	24	24	24	1	1	1	0	0
sp|P20674|COX5A_HUMAN	P20674	COX5A_HUMAN	COX5A	150	45.3	Homo sapiens OX=9606	1:Experimental evidence at protein level	Cytochrome c oxidase subunit 5A, mitochondrial	1	0.999	9	16	16	16	1	1	1	0	0
sp|Q9Y287|ITM2B_HUMAN	Q9Y287	ITM2B_HUMAN	ITM2B	266	15	Homo sapiens OX=9606	1:Experimental evidence at protein level	Integral membrane protein 2B	1	0.999	3	4	4	4	1	1	1	0	0
sp|Q9UIG0|BAZ1B_HUMAN	Q9UIG0	BAZ1B_HUMAN	BAZ1B	1483	9.7	Homo sapiens OX=9606	1:Experimental evidence at protein level	Tyrosine-protein kinase BAZ1B	0.9996	0.999	2	2	2	2	1	1	1	0	0
